# Supplementary material for: Genome-Wide Association Study of Piglet Uniformity and Farrowing Interval
Source: Front Genet. 2017 Nov 28;8:194. doi: 10.3389/fgene.2017.00194 (PMC5712316; doi:10.3389/fgene.2017.00194)
Supplement: Supplementary file 2 [file Table2.XLSX]

## Sheet: S2_Table
Table S2: Annotated genes with less than 1 Mb of significant SNPs
Traits	SNP	Chr	Position	P-value	Nearest gene	Location (bp)a	Adjacent genes (±1 Mb)
PU	MARC0040730	1	108275560	1.2e-05	LOC100738627	within	SMAD7 CTIF RPL17 LIPG TRNAD-GUC ZBTB7C ACAA2 MYO5B
	WU_10.2_3_11416624	3	11416624	4.1e-05	GTF2I	8020	NCF1 WBSCR16 GATSL2 GTF2IRD1 CLIP2 RFC2 LAT2 EIF4H LIMK1 CLDN4 WBSCR27 WBSCR28 CLDN3 ABHD11 STX1A WBSCR22 VPS37D MLXIPL DNAJC30 TBL2 BCL7B BAZ1B FZD9 FKBP6
	WU_10.2_3_11397857	3	11397857	6.3e-05	GTF2IRD1	23126	NCF1 WBSCR16 GATSL2 GTF2I CLIP2 RFC2 LAT2 EIF4H LIMK1 CLDN4 WBSCR27 WBSCR28 CLDN3 ABHD11 STX1A WBSCR22 VPS37D MLXIPL DNAJC30 TBL2 BCL7B BAZ1B FZD9 FKBP6
	ASGA0013487	3	12121767	7.5e-05	LOC102157744	within	GATSL2 WBSCR16 NCF1 GTF2I GTF2IRD1 CLIP2
	MARC0019308	9	25110615	8.7e-05	LOC102162346	within	TYR NOX4 UBTFL1 FOLH1B NAALAD2 CHORDC1 CTSC
FI	MARC0033692	14	132951697	2.1e-05	GPAM	521618	ADRA2A SHOC2 BBIP1 PDCD4 RBM20 SMC3 TECTB ACSL5
	ASGA0066458	14	132972206	2.1e-05	GPAM	501109	ADRA2A SHOC2 BBIP1 PDCD4 RBM20 SMC3 TECTB ACSL5
	ALGA0081570	14	132795480	2.5e-05	ADRA2A	390234	GPAM SHOC2 BBIP1 PDCD4 RBM20 SMC3 TECTB ACSL5
	WU_10.2_4_13026957	4	13026957	4.9e-05	MYC	243290	CTU2 FAM84B
	MARC0031325	3	33686233	7.3e-05	ATF7IP2	307754	EMP2 TEKT5 NUBP1 TVP23A DEXI TMEM186 ABAT
	ALGA0081582	14	132860167	8.8e-05	ADRA2A	454921	GPAM SHOC2 BBIP1 PDCD4 RBM20 SMC3 TECTB ACSL5
	ALGA0081580	14	132843854	0.0001	ADRA2A	438608	GPAM SHOC2 BBIP1 PDCD4 RBM20 SMC3 TECTB ACSL5
a: The distance between nearest genes and significant SNPs.
