# Supplementary material for: Genome-Wide Association Study of Piglet Uniformity and Farrowing Interval
Source: Front Genet. 2017 Nov 28;8:194. doi: 10.3389/fgene.2017.00194 (PMC5712316; doi:10.3389/fgene.2017.00194)
Supplement: Supplementary file 3 [file Table3.XLSX]

## Sheet: S3_Table
Table S3: Significant GO terms with piglet uniformity (PU) and farrowing interval (FI) (P-value<0.05)
Traits	Category	GO term	GO term description	Counts	Invovled genesa	DAVID P-value
PU	Biological Process	GO:0014886	transition between slow and fast fiber	2	GTF2I, GTF2IRD1	0.00368894
	Biological Process	GO:0051444	negative regulation of ubiquitin-protein transferase activity	2	SMAD7, LIMK1	0.0128538
	Biological Process	GO:1901029	negative regulation of mitochondrial outer membrane permeabilization involved in apoptotic signaling pathway	2	ACAA2, FZD9	0.0128538
	Biological Process	GO:0042554	superoxide anion generation	2	NOX4, NCF1	0.0255476
	Biological Process	GO:0071157	negative regulation of cell cycle arrest	2	FZD9, MLXIPL	0.0363021
	Biological Process	GO:0006801	superoxide metabolic process	2	NOX4, NCF1	0.0363021
	Biological Process	GO:0016338	calcium-independent cell-cell adhesion via plasma membrane cell-adhesion molecules	2	CLDN3, CLDN4	0.0380833
	Biological Process	GO:0033137	negative regulation of peptidyl-serine phosphorylation	2	SMAD7, MLXIPL	0.0416362
	Biological Process	GO:0008652	cellular amino acid biosynthetic process	2	NAALAD2, FOLH1B	0.0469417
FI	Biological Process	GO:0006879	cellular iron ion homeostasis	2	MYC, NUBP1	0.0310043
	Biological Process	GO:0032147	activation of protein kinase activity	2	ADRA2A, EMP2	0.0316986
	Biological Process	GO:0008284	positive regulation of cell proliferation	3	ADRA2A, MYC, EMP2	0.0421986
	Biological Process	GO:0007265	Ras protein signal transduction	2	ADRA2A, SHOC2	0.0489083
a: gene name with bold type represents part of candidate genes that involved in this biological Process
